# Supplementary material for: Comparative genomics of Lupinus angustifolius gene-rich regions: BAC library exploration, genetic mapping and cytogenetics
Source: BMC Genomics. 2013 Feb 5;14:79. doi: 10.1186/1471-2164-14-79 (PMC3618312; doi:10.1186/1471-2164-14-79)
Supplement: Additional file 1 — The results of BAC-end sequence annotation presented in two separate sections: genes and repetitive elements. [file 1471-2164-14-79-S1.xls]

## Sheet: Sheet1
BAC-end sequences - annotation of genes and proteins
BAC-end sequence and accession number	Annotated gene	Accession number of annotated gene	Alignment e-values
			Lupinus EST	Glycine EST	Lotus EST	Medicago EST	Swissprot
004G15_3, [DDBJ:AB729006]	N-acetylglucosaminyltransferase SPINDLY	[Swiss-Prot:O82039]	-	2E-15	-	-	1E-24
008K19_3, [DDBJ:AB728849]	endoplasmic reticulum-Golgi intermediate compartment protein	[GenBank:XM_003524696.1]	-	7E-20	-	3E-13	-
009I22_3, [DDBJ:AB728907]	zinc finger protein	[GenBank:XM_003519946.1]	-	5E-16	3E-19	-	-
032A19_3, [DDBJ:AB728946]	activator of 90 kDa heat shock protein ATPase	[GenBank:AK244909.1]	-	3E-19	1E-16	4E-18	-
032A19_5, [DDBJ:AB728947]	phosphate transporter	[GenBank:AK338562.1]	-	-	1E-17	-	-
050C12_3, [DDBJ:AB729036]	uncharacterized mitochondrial protein	[Swiss-Prot:P92519]	-	-	-	-	1E-19
064L14_3, [DDBJ:AB728968]	regulator of nonsense transcripts	[Swiss-Prot:Q9FJR0]	-	3E-18	-	4E-19	1E-12
076K16_5, [DDBJ:AB728843]	serine/threonine-protein kinase	[Swiss-Prot:Q8GXZ3]	4E-17	2E-19	6E-14	2E-20	2E-14
083C06_3, [DDBJ:AB728846]	polyadenylate-binding protein	[Swiss-Prot:O14327]	-	-	-	3E-18	6E-18
083N13_3, [DDBJ:AB728865]	H/ACA ribonucleoprotein complex subunit 2-like protein	[GenBank:XM_003609124.1]	6E-21	2E-14	3E-13	1E-17	-
085B02_3, [DDBJ:AB728996]	prostaglandin E synthase	[GenBank:XM_003603727.1]	-	-	-	1E-18	-
085B02_5, [DDBJ:AB728997]	glutamine synthetase	[Swiss-Prot:P52783]	2E-20	3E-19	4E-17	5E-17	1E-21
088J02_5, [DDBJ:AB728872]	peroxisomal glycolate oxidase	[GenBank:AK244215.1]	-	4E-10	7E-08	2E-16	-
095I10_5, [DDBJ:AB729009]	aspartokinase	[Swiss-Prot:O23653]	-	1E-16	1E-18	-	1E-10
BAC-end sequences - annotation of repetitive content
BAC-end sequence and accession number	Repeat name	Repeat type	Alignment
			Start	End	Score
001N17_3, [DDBJ:AB728847]	PEABODY_I-int	LTR/Gypsy	562	642	274
001N17_5, [DDBJ:AB728848]	GmCOPIA10_I-int	LTR/Copia	1	161	389
002M04_3, [DDBJ:AB728923]	COP10_I_MT-int	LTR/Copia	184	584	364
002M04_5, [DDBJ:AB728924]	VIHAT2	DNA/hAT-Tag1	1	512	1280
003C16_5, [DDBJ:AB728965]	DIASPORA_LTR	LTR/Gypsy	1	78	403
003C16_5, [DDBJ:AB728965]	DIASPORA_LTR	LTR/Gypsy	270	610	1085
003M07_3, [DDBJ:AB728942]	SHACOP23_I_MT-int	LTR/Copia	1	296	461
003M07_5, [DDBJ:AB728943]	Copia10-VV_I-int	LTR/Copia	18	555	1370
004A11_3, [DDBJ:AB728976]	hAT-9N_SBi	DNA/hAT-Tag1	65	162	397
004A11_3, [DDBJ:AB728976]	Gypsy-108_SB-I-int	LTR/Gypsy	88	194	300
004E09_5, [DDBJ:AB728992]	GmCOPIA10_I-int	LTR/Copia	16	660	2537
004G15_3, [DDBJ:AB729006]	SINE2-1_TAe	SINE/tRNA	512	587	293
004M18_5, [DDBJ:AB729029]	MTCOPIA1_I-int	LTR/Copia	3	54	287
004M18_5, [DDBJ:AB729029]	Copia-61_Mad-LTR	LTR/Copia	192	358	338
006K01_3, [DDBJ:AB729016]	Alfare1_I-int	LTR/Copia	401	511	266
006K01_5, [DDBJ:AB729017]	SHACOP12_I_MT-int	LTR/Copia	16	560	843
007H12_3, [DDBJ:AB729050]	Alfare1_I-int	LTR/Copia	269	375	232
008O15_5, [DDBJ:AB728870]	(TTAA)n	Simple_repeat	296	397	205
008P24_3, [DDBJ:AB728888]	GmCOPIA10_I-int	LTR/Copia	3	553	2005
009I22_5, [DDBJ:AB728908]	(TA)n	Simple_repeat	17	60	238
009I22_5, [DDBJ:AB728908]	(TAA)n	Simple_repeat	61	87	243
009I22_5, [DDBJ:AB728908]	(TTATA)n	Simple_repeat	350	404	224
014M16_3, [DDBJ:AB728904]	SZ-55_int-int	LTR/Copia	8	327	267
014M16_3, [DDBJ:AB728904]	SZ-55_int-int	LTR/Copia	680	799	250
014M16_5, [DDBJ:AB728905]	COP16_I_MT-int	LTR/Copia	3	730	1903
014P20_3, [DDBJ:AB728911]	COP18_I_MT-int	LTR/Copia	149	460	813
015A11_3, [DDBJ:AB728913]	Gypsy-4-I_TA-int	LTR/Gypsy	91	286	641
015A11_3, [DDBJ:AB728913]	PEABODY_I-int	LTR/Gypsy	408	740	312
015F07_5, [DDBJ:AB728916]	RN107_I-int	LTR/Copia	3	663	3302
016J01_3, [DDBJ:AB728919]	COPIA2-I_LC-int	LTR/Copia	501	538	242
016J01_5, [DDBJ:AB728920]	Copia-84_VV-LTR	LTR/Copia	241	445	243
016J05_3, [DDBJ:AB728921]	Gypsy-17_SB-I-int	LTR/Gypsy	543	616	265
016J05_5, [DDBJ:AB728922]	GmCOPIA10_I-int	LTR/Copia	346	680	768
017I23_3, [DDBJ:AB728925]	Copia16-VV_I-int	LTR/Copia	1	704	3247
017I23_5, [DDBJ:AB728926]	Copia-72_VV-I-int	LTR/Copia	14	677	2913
019P14_5, [DDBJ:AB728928]	Copia-79_VV-I-int	LTR/Copia	9	699	1979
020M08_3, [DDBJ:AB728933]	Alfare1_I-int	LTR/Copia	269	375	231
020M08_5, [DDBJ:AB728934]	COPIA-I_MT-int	LTR/Copia	317	372	229
024B01_3, [DDBJ:AB729022]	Copia-71_Mad-I-int	LTR/Copia	634	674	228
024C17_3, [DDBJ:AB728937]	RAVLIN2_MT	LINE/L1	545	715	234
024C17_3, [DDBJ:AB728937]	WIS21A_TA-int	LTR/Copia	499	549	232
025G13_3, [DDBJ:AB728939]	SINE2-1_TAe	SINE/tRNA	602	751	402
025G13_5, [DDBJ:AB728940]	GmCOPIA10_I-int	LTR/Copia	13	238	755
031N24_3, [DDBJ:AB728941]	Ogre-PT3_I-int	LTR/Gypsy	155	290	264
032I11_5, [DDBJ:AB729027]	GmCOPIA10_I-int	LTR/Copia	7	616	979
032O04_3, [DDBJ:AB728948]	SHACOP12_I_MT-int	LTR/Copia	353	766	781
034A23_5, [DDBJ:AB728951]	Copia-33_Pru-I-int	LTR/Copia	1	601	632
036J18_3, [DDBJ:AB729030]	GmCOPIA10_I-int	LTR/Copia	3	756	2534
036J18_5, [DDBJ:AB729031]	Copia-2_CP-I-int	LTR/Copia	10	700	1668
036P16_3, [DDBJ:AB729032]	GmCOPIA10_I-int	LTR/Copia	20	341	524
043A14_3, [DDBJ:AB728952]	(TTAA)n	Simple_repeat	581	601	189
043A14_5, [DDBJ:AB728953]	GmCOPIA10_I-int	LTR/Copia	248	733	1854
044M22_5, [DDBJ:AB728955]	MTCOPIA2_I-int	LTR/Copia	1	253	325
044M22_5, [DDBJ:AB728955]	MTCOPIA2_I-int	LTR/Copia	247	507	318
047P24_3, [DDBJ:AB728956]	Gypsy-9_Mad-I-int	LTR/Gypsy	1	390	554
047P24_3, [DDBJ:AB728956]	SZ-56_int-int	LTR/Gypsy	555	594	242
047P24_5, [DDBJ:AB728957]	RAVLIN2_MT	LINE/L1	31	210	296
048B06_3, [DDBJ:AB729034]	Alfare1_I-int	LTR/Copia	5	48	259
048B06_3, [DDBJ:AB729034]	OPHELIA3_HV	LTR/Gypsy	49	92	288
048B06_5, [DDBJ:AB729035]	GmGYPSY11_I-int	LTR/Gypsy	4	681	958
050C12_3, [DDBJ:AB729036]	GmCOPIA10_I-int	LTR/Copia	3	591	1584
050C12_5, [DDBJ:AB729037]	Gypsy3-VV_I-int	LTR/Gypsy	301	581	364
051G15_3, [DDBJ:AB729046]	(TA)n	Simple_repeat	416	455	360
052A05_3, [DDBJ:AB729040]	GmCOPIA10_I-int	LTR/Copia	26	708	2137
055J08_5, [DDBJ:AB729043]	DIASPORA_LTR	LTR/Gypsy	1	78	433
055J08_5, [DDBJ:AB729043]	DIASPORA_LTR	LTR/Gypsy	292	709	1215
055L12_3, [DDBJ:AB728958]	Copia-89_VV-I-int	LTR/Copia	2	757	2364
056F10_5, [DDBJ:AB728961]	DIASPORA_I-int	LTR/Gypsy	4	723	3886
056G07_3, [DDBJ:AB729044]	Copia3-VV_I-int	LTR/Copia	643	746	265
056G07_5, [DDBJ:AB729045]	Copia-89_VV-I-int	LTR/Copia	124	342	836
057I22_3, [DDBJ:AB728962]	SHATAG_MT	DNA/hAT-Tag1	5	790	3437
057I22_5, [DDBJ:AB728963]	DIASPORA_LTR	LTR/Gypsy	1	195	728
058A19_3, [DDBJ:AB729048]	GmCOPIA10_I-int	LTR/Copia	293	713	1081
058A19_5, [DDBJ:AB729049]	Copia-15_Mad-I-int	LTR/Copia	9	88	240
058A19_5, [DDBJ:AB729049]	Copia-15_Mad-I-int	LTR/Copia	292	337	244
058K21_3, [DDBJ:AB728966]	GmCOPIA10_I-int	LTR/Copia	3	723	2520
061B23_5, [DDBJ:AB729057]	VEJU1_TM-LTR	LTR	547	591	236
061B23_5, [DDBJ:AB729057]	Copia-72_VV-I-int	LTR/Copia	1	388	1405
061D23_5, [DDBJ:AB728897]	Copia-72_VV-I-int	LTR/Copia	1	388	1405
061D23_5, [DDBJ:AB728897]	Copia-72_VV-LTR	LTR/Copia	502	621	233
064B18_5, [DDBJ:AB729061]	(TTAA)n	Simple_repeat	386	472	210
064B19_3, [DDBJ:AB729062]	Gypsy2-LTR_MT	LTR/Gypsy	517	627	241
064B19_3, [DDBJ:AB729062]	(TTA)n	Simple_repeat	432	478	383
064B19_5, [DDBJ:AB729063]	GmCOPIA10_I-int	LTR/Copia	3	731	2494
066A11_5, [DDBJ:AB728971]	GmGYPSY11_I-int	LTR/Gypsy	5	695	1999
067F08_3, [DDBJ:AB728974]	Copia-64_VV-I-int	LTR/Copia	2	738	858
067H16_3, [DDBJ:AB729066]	Copia-73_Mad-I-int	LTR/Copia	473	713	483
074G01_5, [DDBJ:AB729069]	GmCOPIA10_I-int	LTR/Copia	3	673	1015
074I10_3, [DDBJ:AB728898]	SHACOP3_I_MT-int	LTR/Copia	1	767	1504
074I10_5, [DDBJ:AB728899]	Gypsy-177_ZM-LTR	LTR/Gypsy	625	707	225
074I10_5, [DDBJ:AB728899]	(TA)n	Simple_repeat	108	177	256
075A18_3, [DDBJ:AB728978]	GmCOPIA10_I-int	LTR/Copia	94	762	943
075A18_5, [DDBJ:AB728979]	SHACOP8_I_MT-int	LTR/Copia	1	85	289
075A18_5, [DDBJ:AB728979]	SHACOP8_I_MT-int	LTR/Copia	223	621	372
077c13_5, [DDBJ:AB728845]	Copia-89_VV-I-int	LTR/Copia	1	610	3176
078H13_5, [DDBJ:AB728854]	DIASPORA_LTR	LTR/Gypsy	1	226	598
078H13_5, [DDBJ:AB728854]	DIASPORA_I-int	LTR/Gypsy	461	607	412
078H13_5, [DDBJ:AB728854]	DIASPORA_I-int	LTR/Gypsy	628	710	240
078K05_3, [DDBJ:AB728855]	Gypsy-33_VV-I-int	LTR/Gypsy	1	130	320
078K05_5, [DDBJ:AB728856]	(TA)n	Simple_repeat	335	355	189
079G13_3, [DDBJ:AB728981]	Copia-29_Pru-I-int	LTR/Copia	73	146	253
079G13_3, [DDBJ:AB728981]	Copia-29_Pru-I-int	LTR/Copia	278	654	455
079I08_3, [DDBJ:AB728983]	RN107_I-int	LTR/Copia	1	761	2861
079L08_5, [DDBJ:AB728986]	MtPH-A6-4-Ia	DNA/PIF-Harbinger	1	47	272
080P16_3, [DDBJ:AB728989]	Copia-16_Mad-LTR	LTR/Copia	63	113	277
082C14_3, [DDBJ:AB728861]	EnSpm1_HV	DNA/CMC-EnSpm	30	94	287
082C14_3, [DDBJ:AB728861]	EnSpm-3_TA	DNA/CMC-EnSpm	37	111	232
082E15_3, [DDBJ:AB728993]	Copia10-VV_I-int	LTR/Copia	504	746	804
082E15_5, [DDBJ:AB728994]	SHALINE12_MT	LINE/L1	302	585	398
083C06_3, [DDBJ:AB728846]	SINE2-1_TAe	SINE/tRNA	1541	1692	230
083C06_5, [DDBJ:AB728995]	Copia41-PTR_I-int	LTR/Copia	2	724	609
086N13_3, [DDBJ:AB729002]	PEABODY_I-int	LTR/Gypsy	1	672	2234
087L04_5, [DDBJ:AB728868]	(TA)n	Simple_repeat	34	62	207
088J02_3, [DDBJ:AB728871]	COP18_I_MT-int	LTR/Copia	1	144	993
088J02_3, [DDBJ:AB728871]	COP18_LTR_MT	LTR/Copia	157	212	245
088J02_3, [DDBJ:AB728871]	COPI1_LTR	LTR/Copia	218	336	352
089A23_5, [DDBJ:AB728874]	COPIA2-I_LC-int	LTR/Copia	49	85	261
089N18_3, [DDBJ:AB728878]	COPIA2-I_LC-int	LTR/Copia	53	84	257
092C19_3, [DDBJ:AB729004]	COPIA-I_MT-int	LTR/Copia	320	375	284
092C19_3, [DDBJ:AB729004]	COPIA-I_MT-int	LTR/Copia	376	438	253
092C19_5, [DDBJ:AB729005]	DIASPORA_LTR	LTR/Gypsy	1	78	438
092C19_5, [DDBJ:AB729005]	DIASPORA_LTR	LTR/Gypsy	282	710	1150
092F19_5, [DDBJ:AB728881]	PDR1_I-int	LTR/Copia	180	257	264
094D23_5, [DDBJ:AB728885]	COP3_I_MT-int	LTR/Copia	33	508	2897
095H17_5, [DDBJ:AB728901]	MUMT	DNA/MULE-MuDR	84	182	330
095I10_3, [DDBJ:AB729008]	HELITRON1MT	RC/Helitron	5	495	935
095O14_5, [DDBJ:AB728903]	Copia2-LTR_LC	LTR/Copia	227	327	227
096K01_5, [DDBJ:AB729013]	ATHILA6C_I-int	LTR/Gypsy	5	683	1279
107A23_5, [DDBJ:AB728887]	GYPSHAN2_I_MT-int	LTR/Gypsy	77	264	400
107A23_5, [DDBJ:AB728887]	GYPSHAN2_I_MT-int	LTR/Gypsy	423	551	254
109A14_5, [DDBJ:AB728891]	RTE1_MT	LINE/RTE-BovB	1	611	934
118K16_5, [DDBJ:AB728894]	GmGYPSY11_I-int	LTR/Gypsy	5	721	2748
120A17_3, [DDBJ:AB728895]	GmOgre_I-int	LTR/Gypsy	1	513	610
130J23_5, [DDBJ:AB729015]	MuDRASH3_MT	DNA/MULE-MuDR	4	85	235
