# Supplementary material for: Comparative genomics of Lupinus angustifolius gene-rich regions: BAC library exploration, genetic mapping and cytogenetics
Source: BMC Genomics. 2013 Feb 5;14:79. doi: 10.1186/1471-2164-14-79 (PMC3618312; doi:10.1186/1471-2164-14-79)
Supplement: Additional file 2 — Detailed marker data including PCR product sizes, sequence identity levels and segregation data for L. angustifolius 83A:476 (D) and P27255 (W) recombinant inbred lines. [file 1471-2164-14-79-S2.xls]

## Sheet: Arkusz1
Sequence name	Marker data														Segregation data ("-" no polymorphism, "0" no data, "1" genotype 83A:476, "2" genotype P27255, "H" heterozygote)
	Accession	Primer pair sequences (dCAPS primers underlined)	Annealing temperature	PCR product length for BAC clone	PCR product length for 83A:476	PCR product length for P27255	BAC to 83A:476 PCR product sequence identity (*1)	83A:476 to P27255 PCR product sequence identity (*2)	Polymorphism detection method and enzyme used (for CAPS/dCAPS)	Product length for 83A:476	Product length for P27255	NLL linkage group	LOD scores		W/D 8	W/D 9	W/D 10	W/D 11	W/D 12	W/D 13	W/D 14	W/D 15	W/D 16	W/D 17	W/D 18	W/D 19	W/D 21	W/D 23	W/D 24	W/D 25	W/D 26	W/D 27	W/D 28	W/D 32	W/D 33	W/D 34	W/D 35	W/D 36	W/D 37	W/D 38	W/D 39	W/D 40	W/D 41	W/D 42	W/D 43	W/D 44	W/D 45	W/D 46	W/D 47
004G15_3A	Genbank:GF111993	CAGTGTGGATTGAAGTGAAAT CAAATACTCTCCTTGTTCCTTC	54	681	681	681	681/681 (100%)	680/681 (99%)	-	-	-	-	-	-	-	-	-	-	-	-	-	-	-	-	-	-	-	-	-	-	-	-	-	-	-	-	-	-	-	-	-	-	-	-	-	-	-	-	-
004G15_3	Genbank:GF111994	CAGTGTGGATTGAAGTGAAAT ATGACTAATAAGATACCTTG	54	381	381	381	380/381 (99%)	380/381 (99%)	dCAPS, Eco130I	20, 82, 279	102, 279	5	12.2	12.3	1	1	1	0	1	2	1	2	1	1	2	2	1	2	2	2	2	0	1	0	0	2	2	2	0	1	1	1	2	2	1	2	1	1	0
057J20_5	Genbank:GF111995	GTGGTGTCTTTAAGGAGGTTT AGCTGATGGTCAAGTTTCTTAC	54	658	661	661	658/661 (99%)	652/661 (99%)	CAPS, RsaI	661	100, 551	3	20.6	18.6	1	1	2	0	1	2	1	2	2	1	1	2	1	1	2	0	1	0	H	0	0	2	0	2	0	1	2	1	1	2	1	1	2	1	0
080B11_3	Genbank:GF111996	GCCATGGCTGGTTTATTGTC AAACAATCCATCTTAGAGTCCAAA	54	756	761	-	756/761 (99%)	-	PCR	761	-	6	12.4	18.2	2	2	2	0	1	1	1	1	1	2	2	2	2	1	1	2	1	1	2	0	0	1	1	2	0	2	1	1	2	2	2	2	1	2	0
055L12_13	Genbank:GF111997	TTGATGATGTTGGTGTCTTTGT CATTCTTAACCGACCTTGCTAA	52	631	630	630	630/631 (99%)	629/630 (99%)	CAPS, HaeIII	292, 338	630	6	17.4	14.6	2	2	2	0	1	2	1	2	1	1	1	2	1	1	1	2	1	2	1	0	0	2	2	2	0	2	1	1	2	2	2	H	1	1	0
067H16_41	Genbank:GF111998	ACAAGACCCGTGTGAAGTTTG TCATCACCCTTTTTCCAGTGT	58.5	502	-	502	502/502 (100%) *P27255	-	PCR	-	502	6	13.0	24.1	2	2	2	0	1	2	1	2	1	1	1	2	1	1	1	2	1	1	2	0	0	1	2	1	0	2	2	2	1	2	1	2	1	1	0
067H16_43	Genbank:GF111999	TGATGATCTTAATACAAGAGAAAGATA TTACCCTTTCCAAGTGTCATAAGT	58.5	504	-	504	503/504 (99%) *P27255	-	PCR	-	504	6	24.1	21.8	2	2	2	0	1	2	1	2	1	1	1	2	1	1	1	2	1	1	2	0	0	1	2	1	0	2	2	2	1	2	1	2	1	1	0
074I10_3_2	Genbank:GF112000	AAGCTTATGACTATTGTAGGGTCTAA GCTCATAAAATTCACTCTACATCATCC	56	601	-	299	140/299 (47%) *P27255	-	PCR	-	299	3	13.8	20.0	1	1	1	0	0	2	1	2	2	2	1	2	1	1	1	1	1	1	1	0	0	1	2	2	0	0	2	2	1	2	1	1	2	1	0
074I10_3_1	Genbank:GF112001	AAGCTTATGACTATTGTAGGGTCTAA GCTCATAAAATTCACTCTACATCATCC	56	601	-	541	538/547 (98%) *P27255	-	PCR	-	541	7	18.6	19.7	1	2	2	0	0	2	2	1	1	2	2	1	2	2	2	2	1	1	2	0	0	2	1	2	0	0	1	2	1	1	1	1	1	2	0
057K22_3F2	Genbank:GF112002	CCTCAACATTCACCTTTCACT GTACTCATTATTTCCTGGCACA	57	594	596	597	594/596 (99%)	579/599 (97%)	CAPS, AluI	596	219, 378	10	22.6	6.7	1	1	2	0	2	1	1	1	1	1	2	1	2	2	2	2	1	1	2	0	0	1	1	2	0	2	2	2	2	1	1	2	2	2	0
077C13_3	Genbank:GF112003	AGCTTTCTTCTTCCATAGCAGT TTGGCTGAAAATCTATAAGCTG	57	555	503	553	549/556 (99%) *P27255	500/553 (90%)	PCR	503	553	10	8.8	22.6	1	1	2	0	2	1	1	1	1	1	2	1	2	2	2	2	1	1	2	0	0	1	1	2	0	2	2	2	2	1	1	2	2	2	0
077C13_5	Genbank:GF112004	TGAGCCATCTGACACAAAGTT AGAGAGAGGAGGAGCGCAAT	57	501	501	501	494/501 (99%)	501/501 (100%)	-	-	-	-	-	-	-	-	-	-	-	-	-	-	-	-	-	-	-	-	-	-	-	-	-	-	-	-	-	-	-	-	-	-	-	-	-	-	-	-	-
083C06_3	Genbank:GF112005	AAGCTTTCACTCCCAAGTGCTAC CTAAATTAGAACTTATGGCAAAAGGA	57	651	651	651	651/651 (100%)	651/651 (100%)	-	-	-	-	-	-	-	-	-	-	-	-	-	-	-	-	-	-	-	-	-	-	-	-	-	-	-	-	-	-	-	-	-	-	-	-	-	-	-	-	-
083C06_3F2A	Genbank:GF112006	TGCCAATAGGAATGTATGTTGA GTTGAAGTTGATGCTGTTCAGA	57	559	559	559	558/559 (99%)	559/559 (100%)	-	-	-	-	-	-	-	-	-	-	-	-	-	-	-	-	-	-	-	-	-	-	-	-	-	-	-	-	-	-	-	-	-	-	-	-	-	-	-	-	-
083C06_3F2B	Genbank:GF112007	GAAAACAAAAGGACCAAGACC TCCAAGTTACAATTCAGGTTGA	57	580	580	580	580/580 (100%)	580/580 (100%)	-	-	-	-	-	-	-	-	-	-	-	-	-	-	-	-	-	-	-	-	-	-	-	-	-	-	-	-	-	-	-	-	-	-	-	-	-	-	-	-	-
083C06_3F3	Genbank:GF112008	AACTTAAAAGCTGATGGGAAAA TAACCCTGCCATGACTTCAGA	57	524	524	524	524/524 (100%)	524/524 (100%)	-	-	-	-	-	-	-	-	-	-	-	-	-	-	-	-	-	-	-	-	-	-	-	-	-	-	-	-	-	-	-	-	-	-	-	-	-	-	-	-	-
083C06_3F4	Genbank:GF112009	TGGGCTCCCAGCTTTAGTTAT TTTTCCACCATATTGTCCACAC	58	569	567	567	567/569 (99%)	567/567 (100%)	-	-	-	-	-	-	-	-	-	-	-	-	-	-	-	-	-	-	-	-	-	-	-	-	-	-	-	-	-	-	-	-	-	-	-	-	-	-	-	-	-
076K16_3	Genbank:GF112010	TAATGTGATTGGAAAAACCAC TTCAGAATGATTGGAGGTGTG	57	551	551	551	548/552 (99%)	551/551 (100%)	-	-	-	-	-	-	-	-	-	-	-	-	-	-	-	-	-	-	-	-	-	-	-	-	-	-	-	-	-	-	-	-	-	-	-	-	-	-	-	-	-
076K16_3F2	Genbank:GF112011	GGCATTTAAGGACAGCTAGGC ATATGGATTGACCCTCGGTGA	57	452	452	452	452/452 (100%)	451/452 (99%)	-	-	-	-	-	-	-	-	-	-	-	-	-	-	-	-	-	-	-	-	-	-	-	-	-	-	-	-	-	-	-	-	-	-	-	-	-	-	-	-	-
076K16_3F3A	Genbank:GF112012	CATTTAGATTCACCGAGGGTCA TGGTTGGAGACATGAGTTTCTG	58	574	574	574	570/574 (99%)	569/574 (99%)	-	-	-	-	-	-	-	-	-	-	-	-	-	-	-	-	-	-	-	-	-	-	-	-	-	-	-	-	-	-	-	-	-	-	-	-	-	-	-	-	-
076K16_3F3	Genbank:GF112013	CATTTAGATTCACCGAGGGTCA TTTATTTTTTGTGAAAGGAAGTCTAG	55	416	416	416	415/416 (99%)	411/416 (99%)	dCAPS, XbaI	26, 390	416	6	18.7	12.0	1	1	2	0	1	1	1	2	1	1	2	1	2	1	1	2	1	1	2	0	0	1	1	2	0	2	1	1	2	2	2	1	1	2	0
076K16_5	Genbank:GF112014	GACACCGTGAATGGCTTGTA TGATTCTCCAAACTTCCTTGTG	58	501	501	501	501/501 (100%)	497/501 (99%)	CAPS, BseGI	56, 445	501	6	15.4	18.7	1	2	2	0	1	1	1	1	1	1	2	1	2	1	1	2	1	1	2	0	0	1	1	2	0	2	1	1	2	2	2	1	1	2	0
*1	Nucleotide identity of PCR products amplified with the use of DNA of particular BAC clone and L. angustifolius parental line 83A:476. When no product was amplified for 83A:476, the opposite parental line was used (P27255) and this fact was indicated by a comment "*P27255".
*2	Nucleotide identity of PCR products amplified with the use of DNA of L. angustifolius parental lines 83A:476 and P27255. When no product was amplified for one of parental lines (i.e. dominant type of PCR markers), a symbol "-" was typed.
[truncated: 73 more columns]
